# Supplementary material for: Transcriptome and Metabolome Analyses Reveal Molecular Mechanisms Regulating Growth Traits in Large Yellow Croaker (Larimichthys crocea)
Source: Int J Mol Sci. 2025 Sep 27;26(19):9473. doi: 10.3390/ijms26199473 (PMC12525493; doi:10.3390/ijms26199473)
Supplement: Supplementary file 1 [file ijms-26-09473-s001.zip › Table S2.xlsx]

## Sheet: Sheet1
Table S2. Up-regulation and Down-regulation of Major Differentially Expressed Genes
Group	Name	log2FoldChange
LGF_vs_FGF	ndrg1a	-2.41397
	spp2	-2.04671
	gbp	-1.49272
	scn3b	2.38336
	LEAP-2A	2.0432
	srgap3	1.87925
	gpib	1.70609
	mylpfb	1.89368
	GAPDH	1.47621
	bcl6aa	1.56812
	bcl6ab	1.45956
	mapre3a	1.76509
FGF_vs_FGM	xirp1	-2.01689
	srxn1	-1.78809
	map7d2a	-2.65056
	dc-sign	-2.71461
	LMOD3	-1.49155
	rabggta	-1.87782
	ptx3a	-2.15616
	rab12	-1.55787
	hspb8	-1.37626
	dnah9l	-5.16215
	dync1li1	-1.39894
	nemp1	-2.04195
	caspase-3	-1.29108
	tnc	2.04532
	rbp4	1.68067
	CPZ	1.82619
	serpinf1	1.47519
	hbbe2	1.39894
	thbs2a	1.53718
	zgc:113307	1.76478
	slc38a3b	1.24866
	slc4a1a	1.33948
	cpe	1.56803
	col11a1b	1.45917
	col1a2	1.59282
	col1a1a	1.67566
LGF_vs_LGM	mycla	2.82366
	numbl	2.28501
	rad9b	2.3514
	lpcat4	2.55444
	ptprga	1.74858
LGM_vs_FGM	mycla	-3.02313
	fkbp5	-2.28765
	cycsb	-2.46331
	rgcc	-2.23281
	slc7a3a	-2.87084
	fosab	-2.32543
	si:dkey-79d12.5	-2.26937
	SBNO2	-2.16642
	igfbp1a	-2.88142
	slc1a5	-2.21722
	lpin1	-2.01916
	xirp1	-2.54412
	slc22a31	-2.3492
	col1a2	1.89225
	col1a1b	1.92054
	col1a1a	1.85625
	AQP4	1.70713
	CPZ	2.08343
	olfml2ba	1.80647
	serpinf1	1.53705
	MAP2K6	1.65825
	c1qtnf2	1.9767
	col6a2	1.43809
	col6a1	1.35908
	si:ch211-251b21.1	1.47711
	col6a3	1.31164
