# Supplementary material for: Transcriptome and Metabolome Analyses Reveal Molecular Mechanisms Regulating Growth Traits in Large Yellow Croaker (Larimichthys crocea)
Source: Int J Mol Sci. 2025 Sep 27;26(19):9473. doi: 10.3390/ijms26199473 (PMC12525493; doi:10.3390/ijms26199473)
Supplement: Supplementary file 1 [file ijms-26-09473-s001.zip › Table S3.xlsx]

## Sheet: Sheet1
Table S3. Details of Major Enriched Pathways in Each Group
Group	Pathway	GeneID	Compound ID
LGF_vs_FGF	Arginine and proline metabolism	ENSLCRG00005002396	C02946
	Glutathione metabolism	ENSLCRG00005007159	C00127
	Thyroid hormone synthesis	ENSLCRG00005014513	C00127
	Retrograde endocannabinoid signaling	ENSLCRG00005000011;ENSLCRG00005000028;ENSLCRG00005000029;ENSLCRG00005000033;ENSLCRG00005000034	C00157
	Sphingolipid signaling pathway	ENSLCRG00005006848;ENSLCRG00005010451	C00836
	Insulin resistance	ENSLCRG00005005930;ENSLCRG00005014485;ENSLCRG00005010078;ENSLCRG00005008191;ENSLCRG00005013829;ENSLCRG00005005293;ENSLCRG00005012462	C00352
	Amino sugar and nucleotide sugar metabolism	ENSLCRG00005001461;ENSLCRG00005018763;ENSLCRG00005004325;ENSLCRG00005004365;ENSLCRG00005006214;ENSLCRG00005007531	C00352
	Alanine, aspartate and glutamate metabolism	ENSLCRG00005012014;ENSLCRG00005021777;ENSLCRG00005007237;ENSLCRG00005020455;ENSLCRG00005018948;ENSLCRG00005014767	C01042;C00352
	Central carbon metabolism in cancer	ENSLCRG00005023780;ENSLCRG00005017939;ENSLCRG00005007159;ENSLCRG00005012117;ENSLCRG00005018166;ENSLCRG00005020706;ENSLCRG00005023383	C00407
	Glycerophospholipid metabolism	ENSLCRG00005023163;ENSLCRG00005023741;ENSLCRG00005021231	C00093;C00157
	Fatty acid degradation	ENSLCRG00005022413;ENSLCRG00005006757;ENSLCRG00005003583	C00489;C02990
	Glycerolipid metabolism	ENSLCRG00005003023;ENSLCRG00005008349;ENSLCRG00005017943	C00093
	Mineral absorption	ENSLCRG00005014513;ENSLCRG00005002532;ENSLCRG00005022130	C00407
	Ferroptosis	ENSLCRG00005006757;ENSLCRG00005003583;ENSLCRG00005002532	C00127
	Starch and sucrose metabolism	ENSLCRG00005018763;ENSLCRG00005004325;ENSLCRG00005004365;ENSLCRG00005006214;ENSLCRG00005014485;ENSLCRG00005008191;ENSLCRG00005002849;ENSLCRG00005018805	C01231
	Bile secretion	ENSLCRG00005014513;ENSLCRG00005017301;ENSLCRG00005015749;ENSLCRG00005007042	C07051
	Aminoacyl-tRNA biosynthesis	ENSLCRG00005012181;ENSLCRG00005018229;ENSLCRG00005023067;ENSLCRG00005021250;ENSLCRG00005011513;ENSLCRG00005017431	C00407
	Pentose phosphate pathway	ENSLCRG00005010576;ENSLCRG00005004325;ENSLCRG00005004365;ENSLCRG00005006214;ENSLCRG00005023780;ENSLCRG00005017939;ENSLCRG00005007159	C00279
	Protein digestion and absorption	ENSLCRG00005014513;ENSLCRG00005006221;ENSLCRG00005003496	C00407
	Lysine degradation	ENSLCRG00005013518;ENSLCRG00005004263;ENSLCRG00005018272;ENSLCRG00005023161;ENSLCRG00005020581	C00489
	Sphingolipid metabolism	ENSLCRG00005006848	C00836
	Phosphatidylinositol signaling system	ENSLCRG00005007563;ENSLCRG00005007601	C01220
	Inositol phosphate metabolism	ENSLCRG00005007563;ENSLCRG00005020027	C01220
	Riboflavin metabolism	ENSLCRG00005016601	C00255
	Carbon fixation in photosynthetic organisms	ENSLCRG00005010576;ENSLCRG00005004127;ENSLCRG00005023875;ENSLCRG00005021777;ENSLCRG00005020027;ENSLCRG00005016327	C00279
	Arginine biosynthesis	ENSLCRG00005021777;ENSLCRG00005007237;ENSLCRG00005014767	C00437;C00327
FGF_vs_FGM	Arginine and proline metabolism	ENSLCRG00005016255;ENSLCRG00005007336;ENSLCRG00005002396;ENSLCRG00005023344;ENSLCRG00005011498;ENSLCRG00005008742;ENSLCRG00005021345	C00025
	beta-Alanine metabolism	ENSLCRG00005007336	C00864
	Glutathione metabolism	ENSLCRG00005006094;ENSLCRG00005000521;ENSLCRG00005010471;ENSLCRG00005020746;ENSLCRG00005011498;ENSLCRG00005013976;ENSLCRG00005016886	C01879;C00025
	Porphyrin metabolism	ENSLCRG00005002532;ENSLCRG00005019870;ENSLCRG00005018731;ENSLCRG00005022130;ENSLCRG00005022212;ENSLCRG00005016325	C00025
	Glutamatergic synapse	ENSLCRG00005007290;ENSLCRG00005018205;ENSLCRG00005021243;ENSLCRG00005017315	C00025
	Phospholipase D signaling pathway	ENSLCRG00005018378;ENSLCRG00005022995;ENSLCRG00005023647;ENSLCRG00005010395;ENSLCRG00005019402;ENSLCRG00005019500;ENSLCRG00005018008;ENSLCRG00005005782	C00025
	Retrograde endocannabinoid signaling	ENSLCRG00005018648;ENSLCRG00005001104;ENSLCRG00005011476;ENSLCRG00005002472;ENSLCRG00005021709;ENSLCRG00005021701	C00025
	Circadian entrainment	ENSLCRG00005004625;ENSLCRG00005021272	C00025
	Gap junction	ENSLCRG00005000474;ENSLCRG00005022949;ENSLCRG00005018008;ENSLCRG00005002033	C00025
	Long-term depression	ENSLCRG00005017409	C00025
	Long-term potentiation	ENSLCRG00005010395	C00025
	Sphingolipid signaling pathway	ENSLCRG00005018648;ENSLCRG00005019034;ENSLCRG00005023647;ENSLCRG00005004447;ENSLCRG00005020256	C00065
	Inflammatory mediator regulation of TRP channels	ENSLCRG00005018648;ENSLCRG00005009632;ENSLCRG00005023647;ENSLCRG00005002412;ENSLCRG00005017409	C04805
	Neomycin, kanamycin and gentamicin biosynthesis	ENSLCRG00005023320;ENSLCRG00005023026	C00025
	Purine metabolism	ENSLCRG00005015400;ENSLCRG00005014288;ENSLCRG00005008862;ENSLCRG00005023641;ENSLCRG00005007032;ENSLCRG00005023049;ENSLCRG00005014161;ENSLCRG00005017642;ENSLCRG00005014247;ENSLCRG00005006120;ENSLCRG00005018521	C00330;C00387;C00144
	GABAergic synapse	ENSLCRG00005018205;ENSLCRG00005002472;ENSLCRG00005021243;ENSLCRG00005005190;ENSLCRG00005017315	C00025
	Two-component system	ENSLCRG00005021243	C00025;C00158
	Carbon fixation pathways in prokaryotes	ENSLCRG00005012750;ENSLCRG00005022225	C00158
	Glyoxylate and dicarboxylate metabolism	ENSLCRG00005023344;ENSLCRG00005012750;ENSLCRG00005022225;ENSLCRG00005020343;ENSLCRG00005021243	C00065;C00025;C00158
	Citrate cycle (TCA cycle)	ENSLCRG00005020343	C00158
	Alanine, aspartate and glutamate metabolism	ENSLCRG00005016975;ENSLCRG00005021243	C00025;C00158
	Central carbon metabolism in cancer	ENSLCRG00005023320;ENSLCRG00005023026;ENSLCRG00005000264;ENSLCRG00005023647;ENSLCRG00005016796;ENSLCRG00005003774;ENSLCRG00005018008	C00065;C00123;C00025;C00158
	Glucagon signaling pathway	ENSLCRG00005008798;ENSLCRG00005000264;ENSLCRG00005023267	C00158
	Butanoate metabolism	ENSLCRG00005006494;ENSLCRG00005017769	C00025
	Cysteine and methionine metabolism	ENSLCRG00005016974;ENSLCRG00005011814;ENSLCRG00005010471;ENSLCRG00005020343;ENSLCRG00005011498	C00065;C01234
	Neuroactive ligand-receptor interaction	ENSLCRG00005002214;ENSLCRG00005018378;ENSLCRG00005012341;ENSLCRG00005002140;ENSLCRG00005004447;ENSLCRG00005001085;ENSLCRG00005012811	C00025
	Ascorbate and aldarate metabolism	ENSLCRG00005022212;ENSLCRG00005016538;ENSLCRG00005014929	C00879
	ABC transporters	ENSLCRG00005010514	C00065;C00123;C00025
	Mineral absorption	ENSLCRG00005015308;ENSLCRG00005002394;ENSLCRG00005002532;ENSLCRG00005019870;ENSLCRG00005019954;ENSLCRG00005022130	C00065;C00123
	Ferroptosis	ENSLCRG00005015308;ENSLCRG00005002532;ENSLCRG00005010471;ENSLCRG00005004922	C00025
	Arachidonic acid metabolism	ENSLCRG00005006094;ENSLCRG00005006726	C04805
	Cyanoamino acid metabolism	ENSLCRG00005006094	C00065
	Aminoacyl-tRNA biosynthesis	ENSLCRG00005012684	C00065;C00123;C00025
	Glycine, serine and threonine metabolism	ENSLCRG00005016255;ENSLCRG00005016974;ENSLCRG00005011814;ENSLCRG00005000264;ENSLCRG00005018731;ENSLCRG00005006127	C01026;C00065
	Valine, leucine and isoleucine degradation	ENSLCRG00005009720;ENSLCRG00005006494	C00123
	Protein digestion and absorption	ENSLCRG00005008388;ENSLCRG00005021256;ENSLCRG00005017192;ENSLCRG00005021781;ENSLCRG00005013465;ENSLCRG00005010685;ENSLCRG00005018094;ENSLCRG00005006221;ENSLCRG00005005300;ENSLCRG00005010326;ENSLCRG00005014800;ENSLCRG00005023949;ENSLCRG00005021211;ENSLCRG00005015345;ENSLCRG00005022941;ENSLCRG00005014534;ENSLCRG00005017108;ENSLCRG00005017315;ENSLCRG00005002416	C00065;C00123;C00025
	Sphingolipid metabolism	ENSLCRG00005020256	C00065
	Histidine metabolism	ENSLCRG00005007336;ENSLCRG00005009863	C00025
	Phototransduction	ENSLCRG00005018521	C00144
	cGMP-PKG signaling pathway	ENSLCRG00005004709;ENSLCRG00005005375;ENSLCRG00005008798;ENSLCRG00005009352;ENSLCRG00005002472;ENSLCRG00005004447;ENSLCRG00005012871;ENSLCRG00005023267	C00144
	Antifolate resistance	ENSLCRG00005010514;ENSLCRG00005016697	C00144
	Nitrogen metabolism	ENSLCRG00005016975;ENSLCRG00005020571;ENSLCRG00005021243	C00025
	Methane metabolism	ENSLCRG00005000264;ENSLCRG00005012750;ENSLCRG00005022225	C00065
	Huntington disease	ENSLCRG00005003406;ENSLCRG00005018648;ENSLCRG00005001103;ENSLCRG00005001104;ENSLCRG00005004262;ENSLCRG00005008798;ENSLCRG00005010238;ENSLCRG00005014122;ENSLCRG00005020248;ENSLCRG00005001825;ENSLCRG00005018169;ENSLCRG00005023309;ENSLCRG00005004767;ENSLCRG00005000474;ENSLCRG00005022949;ENSLCRG00005007157;ENSLCRG00005011115;ENSLCRG00005014472;ENSLCRG00005018141;ENSLCRG00005017853;ENSLCRG00005019383;…	C00025
	Pantothenate and CoA biosynthesis	ENSLCRG00005020906	C00864
	Taurine and hypotaurine metabolism	ENSLCRG00005006094	C00025
	Caprolactam degradation	ENSLCRG00005006494;ENSLCRG00005014929	C02824
	Synaptic vesicle cycle	ENSLCRG00005018169;ENSLCRG00005004655;ENSLCRG00005022457;ENSLCRG00005007290;ENSLCRG00005010434	C00025
	Arginine biosynthesis	ENSLCRG00005023292;ENSLCRG00005015967;ENSLCRG00005016975;ENSLCRG00005021243;ENSLCRG00005021345	C00025;C00437
	Alcoholism	ENSLCRG00005008798;ENSLCRG00005023267	C00025
	Proximal tubule bicarbonate reclamation	ENSLCRG00005018205;ENSLCRG00005020343	C00025
	FoxO signaling pathway	ENSLCRG00005017265;ENSLCRG00005016543;ENSLCRG00005018648;ENSLCRG00005022396;ENSLCRG00005019965;ENSLCRG00005003012;ENSLCRG00005003102;ENSLCRG00005009947;ENSLCRG00005023647;ENSLCRG00005007542;ENSLCRG00005013233;ENSLCRG00005017409;ENSLCRG00005005190;ENSLCRG00005005293	C00025
	mTOR signaling pathway	ENSLCRG00005010542;ENSLCRG00005000695;ENSLCRG00005019965;ENSLCRG00005003012;ENSLCRG00005004655;ENSLCRG00005023647;ENSLCRG00005011431;ENSLCRG00005017409;ENSLCRG00005017704;ENSLCRG00005023402	C00123
	Amyotrophic lateral sclerosis	ENSLCRG00005000142;ENSLCRG00005017831;ENSLCRG00005000299;ENSLCRG00005003406;ENSLCRG00005012209;ENSLCRG00005001103;ENSLCRG00005001104;ENSLCRG00005003337;ENSLCRG00005004262;ENSLCRG00005005072;ENSLCRG00005010238;ENSLCRG00005014122;ENSLCRG00005020248;ENSLCRG00005001825;ENSLCRG00005004369;ENSLCRG00005023309;ENSLCRG00005004767;ENSLCRG00005000474;ENSLCRG00005022949;ENSLCRG00005007157;ENSLCRG00005011115;…	C00025
	Amphetamine addiction	ENSLCRG00005008798;ENSLCRG00005023267	C00025
	Cocaine addiction	ENSLCRG00005008798;ENSLCRG00005001928;ENSLCRG00005023267	C00025
LGF_vs_LGM	Benzoate degradation	ENSLCRG00005007190	C02814
	beta-Alanine metabolism	ENSLCRG00005009204	C00386
	Retrograde endocannabinoid signaling	ENSLCRG00005001312;ENSLCRG00005000007;ENSLCRG00005000026;ENSLCRG00005000028;ENSLCRG00005000029;ENSLCRG00005000033;ENSLCRG00005000034	C00157
	Choline metabolism in cancer	ENSLCRG00005006158;ENSLCRG00005016796;ENSLCRG00005013224	C00157
	Amino sugar and nucleotide sugar metabolism	ENSLCRG00005023320;ENSLCRG00005023026;ENSLCRG00005018763	C00191;C00636
	Fructose and mannose metabolism	ENSLCRG00005010576;ENSLCRG00005023320;ENSLCRG00005023026;ENSLCRG00005023780	C00636
	Glycerophospholipid metabolism	ENSLCRG00005020606;ENSLCRG00005000838	C00157
	Ascorbate and aldarate metabolism	ENSLCRG00005022212	C00191
	Arachidonic acid metabolism	ENSLCRG00005000266	C00157
	Pentose and glucuronate interconversions	ENSLCRG00005018763;ENSLCRG00005022212	C00191
	Inositol phosphate metabolism	ENSLCRG00005015520;ENSLCRG00005018000	C00191
LGM_vs_FGM	Tyrosine metabolism	ENSLCRG00005014121;ENSLCRG00005017207	C00042;C00082
	beta-Alanine metabolism	ENSLCRG00005003917	C01262
	Porphyrin metabolism	ENSLCRG00005019870;ENSLCRG00005018731;ENSLCRG00005022130	C00931
	Steroid hormone biosynthesis	ENSLCRG00005004680;ENSLCRG00005010082	C00762
	Thyroid hormone synthesis	ENSLCRG00005007386;ENSLCRG00005008448;ENSLCRG00005017382;ENSLCRG00005015013;ENSLCRG00005016224;ENSLCRG00005002126	C00092
	cAMP signaling pathway	ENSLCRG00005018648;ENSLCRG00005012859;ENSLCRG00005015709;ENSLCRG00005023951;ENSLCRG00005001170;ENSLCRG00005019541;ENSLCRG00005000627;ENSLCRG00005005034;ENSLCRG00005010038;ENSLCRG00005007386;ENSLCRG00005023647;ENSLCRG00005006158;ENSLCRG00005002706;ENSLCRG00005013224;ENSLCRG00005015848;ENSLCRG00005021237;ENSLCRG00005010395;ENSLCRG00005019900;ENSLCRG00005020275;ENSLCRG00005018000;ENSLCRG00005003513;…	C00042
	Carbohydrate digestion and absorption	ENSLCRG00005023647;ENSLCRG00005006158;ENSLCRG00005002126	C00092
	Pathways in cancer	ENSLCRG00005005424;ENSLCRG00005007217;ENSLCRG00005007542;ENSLCRG00005017084;ENSLCRG00005006659;ENSLCRG00005014672;ENSLCRG00005015110;ENSLCRG00005016886;ENSLCRG00005018648;ENSLCRG00005012859;ENSLCRG00005019114;ENSLCRG00005020897;ENSLCRG00005023508;ENSLCRG00005003953;ENSLCRG00005014113;ENSLCRG00005003432;ENSLCRG00005008933;ENSLCRG00005009909;ENSLCRG00005023491;ENSLCRG00005015236;ENSLCRG00005018378;…	C00762
	African trypanosomiasis	ENSLCRG00005004292;ENSLCRG00005002975	C00078
	Melanogenesis	ENSLCRG00005006659;ENSLCRG00005014121;ENSLCRG00005007386;ENSLCRG00005002706;ENSLCRG00005020275;ENSLCRG00005021030	C00082
	Insulin secretion	ENSLCRG00005007386;ENSLCRG00005008448;ENSLCRG00005015744;ENSLCRG00005016069;ENSLCRG00005002126	C00092
	Serotonergic synapse	ENSLCRG00005019114;ENSLCRG00005014333;ENSLCRG00005010395;ENSLCRG00005020275;ENSLCRG00005023580	C00078
	Dopaminergic synapse	ENSLCRG00005010890;ENSLCRG00005018648;ENSLCRG00005012859;ENSLCRG00005008448;ENSLCRG00005002706;ENSLCRG00005013224;ENSLCRG00005020275;ENSLCRG00005009414;ENSLCRG00005023580;ENSLCRG00005014764	C00082
	Insulin resistance	ENSLCRG00005018648;ENSLCRG00005012859;ENSLCRG00005001337;ENSLCRG00005008928;ENSLCRG00005010280;ENSLCRG00005023647;ENSLCRG00005006158;ENSLCRG00005019159;ENSLCRG00005006781;ENSLCRG00005015848;ENSLCRG00005012462	C00092
	Amino sugar and nucleotide sugar metabolism	ENSLCRG00005001461;ENSLCRG00005004325;ENSLCRG00005004365;ENSLCRG00005018138	C00191;C00446;C00096
	Nicotinate and nicotinamide metabolism	ENSLCRG00005021511;ENSLCRG00005002270;ENSLCRG00005007086;ENSLCRG00005019377;ENSLCRG00005003744	C00042
	Propanoate metabolism	ENSLCRG00005012750;ENSLCRG00005018166	C00042
	Oxidative phosphorylation	ENSLCRG00005004745;ENSLCRG00005020377;ENSLCRG00005000022	C00042
	GABAergic synapse	ENSLCRG00005015709;ENSLCRG00005015363;ENSLCRG00005007386;ENSLCRG00005023829;ENSLCRG00005020275;ENSLCRG00005023580;ENSLCRG00005021243;ENSLCRG00005018592;ENSLCRG00005017315	C00042
	Two-component system	ENSLCRG00005015363;ENSLCRG00005007190;ENSLCRG00005020377;ENSLCRG00005021243;ENSLCRG00005018592	C00042;C00092
	Pyruvate metabolism	ENSLCRG00005007190;ENSLCRG00005012750;ENSLCRG00005018166;ENSLCRG00005017207	C00042
	Carbon fixation pathways in prokaryotes	ENSLCRG00005007190;ENSLCRG00005012750	C00042
	Glyoxylate and dicarboxylate metabolism	ENSLCRG00005007190;ENSLCRG00005012750;ENSLCRG00005021243;ENSLCRG00005018592	C00042
	Alanine, aspartate and glutamate metabolism	ENSLCRG00005012014;ENSLCRG00005015363;ENSLCRG00005012941;ENSLCRG00005020981;ENSLCRG00005016975;ENSLCRG00005015383;ENSLCRG00005021243;ENSLCRG00005018592;ENSLCRG00005014767	C00042
	Central carbon metabolism in cancer	ENSLCRG00005015363;ENSLCRG00005023647;ENSLCRG00005006158;ENSLCRG00005014999;ENSLCRG00005023780;ENSLCRG00005023874;ENSLCRG00005018166;ENSLCRG00005020570;ENSLCRG00005001687;ENSLCRG00005023383	C00042;C00082;C00078;C00092
	Glucagon signaling pathway	ENSLCRG00005003511;ENSLCRG00005010890;ENSLCRG00005005878;ENSLCRG00005008448;ENSLCRG00005002706;ENSLCRG00005012414;ENSLCRG00005019159;ENSLCRG00005023780;ENSLCRG00005023874;ENSLCRG00005018166;ENSLCRG00005012462;ENSLCRG00005023383	C00042
	Butanoate metabolism	ENSLCRG00005022632;ENSLCRG00005007190;ENSLCRG00005017769	C00042
	Fructose and mannose metabolism	ENSLCRG00005023780;ENSLCRG00005023874;ENSLCRG00005020027	C00096
	Primary bile acid biosynthesis	ENSLCRG00005010082;ENSLCRG00005003112	C00245
	Thiamine metabolism	ENSLCRG00005022750	C00082
	Neuroactive ligand-receptor interaction	ENSLCRG00005015709;ENSLCRG00005001170;ENSLCRG00005019541;ENSLCRG00005018378;ENSLCRG00005010149;ENSLCRG00005021500;ENSLCRG00005000627;ENSLCRG00005002140;ENSLCRG00005019151;ENSLCRG00005003011;ENSLCRG00005013516;ENSLCRG00005001085;ENSLCRG00005004001;ENSLCRG00005023799	C04227;C00245
	Ascorbate and aldarate metabolism	ENSLCRG00005014929	C00191;C00096
	ABC transporters	ENSLCRG00005000488;ENSLCRG00005010171;ENSLCRG00005010514;ENSLCRG00005015744	C00245
	Mineral absorption	ENSLCRG00005002394;ENSLCRG00005019870;ENSLCRG00005023307;ENSLCRG00005022130;ENSLCRG00005002126	C00078
	Tryptophan metabolism	ENSLCRG00005007190	C00078
	Starch and sucrose metabolism	ENSLCRG00005004325;ENSLCRG00005004365;ENSLCRG00005012012;ENSLCRG00005002849;ENSLCRG00005004528	C00092
	Cyanoamino acid metabolism	ENSLCRG00005000489	C00082
	Aminoacyl-tRNA biosynthesis	ENSLCRG00005012684;ENSLCRG00005012602;ENSLCRG00005014522;ENSLCRG00005005276;ENSLCRG00005017431;ENSLCRG00005023067	C00082;C00078
	Glycine, serine and threonine metabolism	ENSLCRG00005003706;ENSLCRG00005016255;ENSLCRG00005022023;ENSLCRG00005018731;ENSLCRG00005020053;ENSLCRG00005023383	C00078
	Protein digestion and absorption	ENSLCRG00005009447;ENSLCRG00005008388;ENSLCRG00005010833;ENSLCRG00005021256;ENSLCRG00005017192;ENSLCRG00005021781;ENSLCRG00005005700;ENSLCRG00005013465;ENSLCRG00005006221;ENSLCRG00005014999;ENSLCRG00005014800;ENSLCRG00005003496;ENSLCRG00005015345;ENSLCRG00005022941;ENSLCRG00005002126;ENSLCRG00005017108;ENSLCRG00005017315;ENSLCRG00005002416	C00082;C00078
	N-Glycan biosynthesis	ENSLCRG00005015501;ENSLCRG00005007606;ENSLCRG00005001894;ENSLCRG00005001603;ENSLCRG00005023599	C00096
	Fatty acid biosynthesis	ENSLCRG00005006757;ENSLCRG00005003583;ENSLCRG00005019457	C02679
	Galactose metabolism	ENSLCRG00005012987;ENSLCRG00005004365;ENSLCRG00005012012;ENSLCRG00005023780;ENSLCRG00005023874;ENSLCRG00005004528	C00446
	Methane metabolism	ENSLCRG00005023780;ENSLCRG00005023874;ENSLCRG00005012750;ENSLCRG00005017207;ENSLCRG00005023383	C00082
	Inositol phosphate metabolism	ENSLCRG00005004533;ENSLCRG00005014153;ENSLCRG00005000270;ENSLCRG00005010713;ENSLCRG00005003665;ENSLCRG00005004177;ENSLCRG00005020073;ENSLCRG00005018214;ENSLCRG00005018000;ENSLCRG00005020027;ENSLCRG00005019381;ENSLCRG00005017110;ENSLCRG00005020371	C00191;C00092
	Pantothenate and CoA biosynthesis	ENSLCRG00005003917	C00831
	Taurine and hypotaurine metabolism	ENSLCRG00005003917;ENSLCRG00005000489	C00245
	Parkinson disease	ENSLCRG00005018648;ENSLCRG00005012859;ENSLCRG00005019623;ENSLCRG00005001103;ENSLCRG00005007215;ENSLCRG00005000367;ENSLCRG00005006137;ENSLCRG00005014333;ENSLCRG00005023309;ENSLCRG00005000474;ENSLCRG00005002628;ENSLCRG00005007157;ENSLCRG00005011115;ENSLCRG00005014472;ENSLCRG00005004745;ENSLCRG00005014142;ENSLCRG00005017853;ENSLCRG00005019383;ENSLCRG00005008448;ENSLCRG00005017156;ENSLCRG00005020186;…	C00082
	Prostate cancer	ENSLCRG00005019114;ENSLCRG00005000043;ENSLCRG00005009909;ENSLCRG00005023491;ENSLCRG00005019479;ENSLCRG00005008448;ENSLCRG00005023647;ENSLCRG00005006158;ENSLCRG00005019159;ENSLCRG00005014951;ENSLCRG00005015848;ENSLCRG00005016091;ENSLCRG00005019979;ENSLCRG00005021030;ENSLCRG00005020645;ENSLCRG00005011028	C00762
	Aldosterone-regulated sodium reabsorption	ENSLCRG00005003792;ENSLCRG00005019965;ENSLCRG00005010798;ENSLCRG00005004680;ENSLCRG00005023647;ENSLCRG00005006158;ENSLCRG00005002126	C00762
	Streptomycin biosynthesis	ENSLCRG00005004365;ENSLCRG00005019381;ENSLCRG00005017110	C00092
	Alcoholism	ENSLCRG00005019114;ENSLCRG00005005721;ENSLCRG00005017839;ENSLCRG00005022695;ENSLCRG00005000627;ENSLCRG00005008448;ENSLCRG00005002706;ENSLCRG00005020275;ENSLCRG00005021869;ENSLCRG00005023439;ENSLCRG00005023580;ENSLCRG00005016948	C00082
	Prolactin signaling pathway	ENSLCRG00005018648;ENSLCRG00005012859;ENSLCRG00005019479;ENSLCRG00005022695;ENSLCRG00005001337;ENSLCRG00005008928;ENSLCRG00005010280;ENSLCRG00005023647;ENSLCRG00005006158;ENSLCRG00005020880;ENSLCRG00005003771;ENSLCRG00005013224;ENSLCRG00005021315;ENSLCRG00005004001	C00082;C00092
	Amphetamine addiction	ENSLCRG00005003511;ENSLCRG00005010890;ENSLCRG00005000627;ENSLCRG00005008448;ENSLCRG00005002706;ENSLCRG00005013224	C00082
	Cocaine addiction	ENSLCRG00005000627;ENSLCRG00005008448;ENSLCRG00005020275	C00082
