# Supplementary material for: Transcriptome and Metabolome Analyses Reveal Molecular Mechanisms Regulating Growth Traits in Large Yellow Croaker (Larimichthys crocea)
Source: Int J Mol Sci. 2025 Sep 27;26(19):9473. doi: 10.3390/ijms26199473 (PMC12525493; doi:10.3390/ijms26199473)
Supplement: Supplementary file 1 [file ijms-26-09473-s001.zip › Table S4.xlsx]

## Sheet: Sheet1
Table S4. Details of qRT-PCR Primers for Genes
gene	5'	3'	Accession Number
bpgm	TTCACGTCCATACTCAGCCG	ATCAGTGAACCGTAGTGGCG	XM_010757315.3
mstnb	AGAACTCTCCAGAGTCCGGT	GCATGTACTCACACTCCCCG	XM_010733150.3
mylpfb	GCTACGTCATCACACACGGA	GAATCCACGGCATTGGAGGA	XM_010740858.3
thbs2a	GGAGTTGCCAACAGTGTTCA	GCCATGGTTTCCTCACCAGT	XM_010756607.3
LMOD3	AAACAACCCCTCTGTGACCG	AGCTATGTTCTCGTCCACGC	XM_019256903.2
COL1A1a	TTCGGAGAGGCTATGACCGA	CTTGAGGTTACCGGCAGAGG	XM_019261704.2
cpe	ACCTGTGCAACCAGTACCAG	CTTCTCAAAGCCGTCTGGGT	XM_010749401.3
serpinf1	TGAATGGCTAGCGGACACAG	TTGGCGTTGAGGTGATGCTA	XM_019266873.2
dync1li1	ACGCAAGTCAGACATGAACTTA	ATGTCCGAGTCGGTTTCTCG	XM_019264368.2
hbbe2	CAGGAGCGCACCATCATCTC	GTTACCGAAGGCCCCGAAAT	XM_010730796.3
actb	ATTACGGCCGGGGACTCTG	TGGCCCATACCAACCATCAC	XM_027284923.1
